# Supplementary material for: Empirical estimation of life expectancy from a linked health database of adults who entered care for HIV
Source: PLoS One. 2018 Apr 5;13(4):e0195031. doi: 10.1371/journal.pone.0195031 (PMC5886421; doi:10.1371/journal.pone.0195031)
Supplement: S1 Tables — (XLSX) [file pone.0195031.s001.xlsx]

## Sheet: Tab A
S1 Tables
Tab A: Supporting Table Index
Tab	Description
Tab A	Supporting Table Index
Tab B	Number in Care for HIV by Birth Cohort, Ontario, 1994 to 2012
Tab C	Number Entering Care for HIV by Birth Cohort with Median Age of Birth Cohort,Ontario, post-ART period 2000-2012
Tab D	Odds Ratios for Sex, Income Quintile, and Time Since Entering Care as Predictors of Mortality Rate by Age Group, 2005-2012
Tab E	All-Cause Mortality Rates by Time Since Entering Care and Age, Ontario, 2005-2012
Tab F	LE Calculations
Tab G	Life Expectancy, Ontario 2005-2012, HIV Cohort versus General Population by Age at Time of Entering Care for HIV (data corresponding to Figure7)
Tab8	Life Expectancy for selected periods for comparison with published literature

## Sheet: Tab B
S1 Tables
Tab B: Number in Care for HIV by Birth Cohort, Ontario, 1994 to 2012
	Year of Birth
Year	<1940	1940-1944	1945-1949	1950-1954	1955-1959	1960-1964	1965-1969	1970-1974	1975-1979	1980-1984	1985-1989	1990-1994
1994	284	265	601	945	1230	1549	852	243	7
1995	303	275	591	918	1262	1673	1014	332	32
1996	311	290	584	929	1297	1849	1166	428	55
1997	310	288	598	967	1407	1953	1314	497	102
1998	319	298	625	1019	1489	2106	1428	597	149
1999	327	303	643	1054	1560	2242	1525	656	187	14
2000	332	316	649	1075	1627	2335	1637	739	242	23
2001	339	318	672	1101	1673	2416	1761	824	322	47
2002	331	328	678	1126	1714	2517	1875	928	402	73
2003	329	327	661	1139	1778	2647	1997	1041	491	110
2004	329	328	663	1134	1813	2747	2122	1171	572	168
2005	329	332	680	1149	1859	2807	2238	1298	675	255	15
2006	320	340	676	1147	1892	2885	2344	1408	793	336	44
2007	318	339	665	1156	1913	2956	2428	1506	892	435	75
2008	330	347	662	1180	1931	2999	2505	1626	980	546	118
2009	322	344	643	1179	1930	3045	2600	1740	1057	650	172
2010	314	351	643	1189	1953	3098	2673	1835	1182	742	238	18
2011	314	361	646	1195	1986	3136	2735	1930	1294	859	312	31
2012	309	350	648	1200	1983	3170	2812	2007	1385	966	389	63
With Cell counts suppressed for confidentiality (Reported only where the median Age of each Birth Cohort is 18 years or older)

## Sheet: Tab C
S1 Tables
Tab C: Number Entering Care for HIV by Birth Cohort with Median Age of Birth Cohort,Ontario, post-ART period 2000-2012
Birth Cohort	Year Entering Care	Median Age of Birth Cohort	# New Cases
1940-1944	2000	58	25
1940-1944	2001	59	18
1940-1944	2002	60	21
1940-1944	2003	61	13
1940-1944	2004	62	20
1940-1944	2005	63	13
1940-1944	2006	64	14
1940-1944	2007	65	12
1940-1944	2008	66	17
1940-1944	2009	67	6
1940-1944	2010	68	19
1940-1944	2011	69	21
1940-1944	2012	70	9
1945-1949	2000	53	40
1945-1949	2001	54	44
1945-1949	2002	55	34
1945-1949	2003	56	18
1945-1949	2004	57	24
1945-1949	2005	58	31
1945-1949	2006	59	23
1945-1949	2007	60	19
1945-1949	2008	61	19
1945-1949	2009	62	14
1945-1949	2010	63	19
1945-1949	2011	64	24
1945-1949	2012	65	23
1950-1954	2000	48	60
1950-1954	2001	49	62
1950-1954	2002	50	47
1950-1954	2003	51	52
1950-1954	2004	52	44
1950-1954	2005	53	44
1950-1954	2006	54	41
1950-1954	2007	55	42
1950-1954	2008	56	54
1950-1954	2009	57	33
1950-1954	2010	58	49
1950-1954	2011	59	41
1950-1954	2012	60	28
1955-1959	2000	43	136
1955-1959	2001	44	95
1955-1959	2002	45	93
1955-1959	2003	46	105
1955-1959	2004	47	92
1955-1959	2005	48	93
1955-1959	2006	49	87
1955-1959	2007	50	75
1955-1959	2008	51	64
1955-1959	2009	52	56
1955-1959	2010	53	60
1955-1959	2011	54	70
1955-1959	2012	55	42
1960-1964	2000	38	172
1960-1964	2001	39	153
1960-1964	2002	40	177
1960-1964	2003	41	199
1960-1964	2004	42	168
1960-1964	2005	43	135
1960-1964	2006	44	136
1960-1964	2007	45	147
1960-1964	2008	46	116
1960-1964	2009	47	115
1960-1964	2010	48	113
1960-1964	2011	49	98
1960-1964	2012	50	93
1965-1969	2000	33	165
1965-1969	2001	34	174
1965-1969	2002	35	158
1965-1969	2003	36	169
1965-1969	2004	37	180
1965-1969	2005	38	171
1965-1969	2006	39	163
1965-1969	2007	40	140
1965-1969	2008	41	129
1965-1969	2009	42	161
1965-1969	2010	43	130
1965-1969	2011	44	125
1965-1969	2012	45	128
1970-1974	2000	28	103
1970-1974	2001	29	103
1970-1974	2002	30	123
1970-1974	2003	31	134
1970-1974	2004	32	150
1970-1974	2005	33	163
1970-1974	2006	34	147
1970-1974	2007	35	126
1970-1974	2008	36	148
1970-1974	2009	37	149
1970-1974	2010	38	131
1970-1974	2011	39	128
1970-1974	2012	40	119
1975-1979	2000	23	57
1975-1979	2001	24	83
1975-1979	2002	25	87
1975-1979	2003	26	93
1975-1979	2004	27	95
1975-1979	2005	28	120
1975-1979	2006	29	132
1975-1979	2007	30	117
1975-1979	2008	31	105
1975-1979	2009	32	102
1975-1979	2010	33	140
1975-1979	2011	34	131
1975-1979	2012	35	142
1980-1984	2000	18	10
1980-1984	2001	19	26
1980-1984	2002	20	26
1980-1984	2003	21	39
1980-1984	2004	22	59
1980-1984	2005	23	90
1980-1984	2006	24	84
1980-1984	2007	25	106
1980-1984	2008	26	117
1980-1984	2009	27	120
1980-1984	2010	28	97
1980-1984	2011	29	131
1980-1984	2012	30	132
1985-1989	2005	18	12
1985-1989	2006	19	29
1985-1989	2007	20	31
1985-1989	2008	21	45
1985-1989	2009	22	58
1985-1989	2010	23	68
1985-1989	2011	24	82
1985-1989	2012	25	88
1990-1994	2010	18	14
1990-1994	2011	19	13
1990-1994	2012	20	33

## Sheet: Tab D
S1 Tables
Tab D: Odds Ratios for Sex, Income Quintile, and Time Since Entering Care as Predictors of Mortality Rate by Age Group, 2005-2012
Model 1 (age groups, year, sex and 5 time since entry categories)
Odds Ratio Estimates
Effect	Point Estimate	95% Wald
		Confidence Limits
Year (per year)	0.932	0.912	0.953
Sex Female vs Male	0.949	0.835	1.079
1st Year vs 2nd Year	2.7	2.099	3.474
3rd Year vs 2nd Year	0.951	0.698	1.296
4th-5th Year vs 2nd Year	0.839	0.638	1.105
5+ years vs 2nd Year	0.861	0.688	1.078
AgeGroup 20-24 vs 90+	0.009	0.003	0.023
AgeGroup 25-29 vs 90+	0.012	0.006	0.023
AgeGroup 30-34 vs 90+	0.024	0.014	0.041
AgeGroup 35-39 vs 90+	0.033	0.02	0.055
AgeGroup 40-44 vs 90+	0.046	0.028	0.076
AgeGroup 45-49 vs 90+	0.061	0.037	0.1
AgeGroup 50-54 vs 90+	0.073	0.044	0.12
AgeGroup 55-59 vs 90+	0.094	0.057	0.156
AgeGroup 60-64 vs 90+	0.101	0.06	0.17
AgeGroup 65-69 vs 90+	0.124	0.072	0.212
AgeGroup 70-74 vs 90+	0.243	0.141	0.418
AgeGroup 75-79 vs 90+	0.343	0.196	0.602
AgeGroup 80-84 vs 90+	0.517	0.294	0.911
AgeGroup 85-89 vs 90+	0.887	0.485	1.624
Model 2 (age groups, year, sex, 3 income quintile categories, and 3 time since entry categories)
Odds Ratio Estimates
Effect	Point Estimate	95% Wald
		Confidence Limits
Year (per year)	0.933	0.913	0.953
Sex Female vs Male	0.919	0.807	1.046
1st Year of Care vs 2nd Year of Care	2.707	2.103	3.483
2+ Years of Care vs 2nd Year of Care	0.852	0.681	1.065
AgeGroup 20-24 vs 90+	0.008	0.003	0.022
AgeGroup 25-29 vs 90+	0.011	0.006	0.021
AgeGroup 30-34 vs 90+	0.022	0.013	0.038
AgeGroup 35-39 vs 90+	0.03	0.018	0.05
AgeGroup 40-44 vs 90+	0.041	0.025	0.068
AgeGroup 45-49 vs 90+	0.055	0.033	0.091
AgeGroup 50-54 vs 90+	0.065	0.039	0.108
AgeGroup 55-59 vs 90+	0.087	0.052	0.146
AgeGroup 60-64 vs 90+	0.095	0.056	0.16
AgeGroup 65-69 vs 90+	0.118	0.068	0.202
AgeGroup 70-74 vs 90+	0.231	0.133	0.399
AgeGroup 75-79 vs 90+	0.326	0.185	0.574
AgeGroup 80-84 vs 90+	0.507	0.286	0.897
AgeGroup 85-89 vs 90+	0.834	0.452	1.541
IncomeQ Q1: (Poorest) vs Q2-Q4	1.231	1.104	1.372
IncomeQ Q5: (Richest) vs Q2-Q4	0.84	0.721	0.978
Model 3 (age groups, year and 2 time since entry categories)
Odds Ratio Estimates
Effect	Point Estimate	95% Wald
		Confidence Limits
Year (per year)	0.932	0.912	0.953
1st Year of Care vs >1+ Years of Care	3.125	2.701	3.616
AgeGroup 20-24 vs 90+	0.008	0.003	0.022
AgeGroup 25-29 vs 90+	0.011	0.006	0.022
AgeGroup 30-34 vs 90+	0.023	0.013	0.039
AgeGroup 35-39 vs 90+	0.03	0.018	0.051
AgeGroup 40-44 vs 90+	0.042	0.025	0.07
AgeGroup 45-49 vs 90+	0.056	0.034	0.092
AgeGroup 50-54 vs 90+	0.066	0.04	0.109
AgeGroup 55-59 vs 90+	0.087	0.053	0.145
AgeGroup 60-64 vs 90+	0.094	0.056	0.159
AgeGroup 65-69 vs 90+	0.115	0.067	0.198
AgeGroup 70-74 vs 90+	0.226	0.131	0.39
AgeGroup 75-79 vs 90+	0.319	0.181	0.561
AgeGroup 80-84 vs 90+	0.493	0.279	0.871
AgeGroup 85-89 vs 90+	0.813	0.441	1.499

## Sheet: Tab E
S1 Tables
Tab E: All-Cause Mortality Rates by Time Since Entering Care and Age, Ontario, 2005-2012
5-year Age Groups 20-89
Dataset for LE calculations
TimePeriod=1st year of care
AgeGroup1	AgeGroupN	Sex	# Cases	# Deaths	Mortality Rate	SE	Errorbar
30-34	8	T	1033	9	0.00871	0.00289	0.0056644
35-39	9	T	1163	17	0.01462	0.00352	0.0068992
40-44	10	T	1118	33	0.02952	0.00506	0.0099176
45-49	11	T	924	34	0.0368	0.00619	0.0121324
50-54	12	T	497	25	0.0503	0.0098	0.019208
55-59	13	T	301	26	0.08638	0.01619	0.0317324
60-64	14	T	161	14	0.08696	0.02221	0.0435316
65-69	15	T	106	13	0.12264	0.03186	0.0624456
70-74	16	T	65	16	0.24615	0.05343	0.104723
75-79	17	T	60	13	0.21667	0.05319	0.104252
80-84	18	T	50	13	0.26	0.06203	0.121579
85-89	19	T	35	15	0.42857	0.08365	0.163954
90+	20	T	17	8	0.47059	0.12106	0.237278
TimePeriod=1st year survivors
AgeGroup1	AgeGroupN	Sex	HIV Population at Risk (Person Years)	# Deaths	Mortality Rate	SE	Errorbar
20-24	6	T	1462	5	0.00313	0.001805	0.0035378
25-29	7	T	4873	18	0.00374	0.000964	0.00188944
30-34	8	T	7983	52	0.00651	0.0009	0.001764
35-39	9	T	13174	109	0.00827	0.000789	0.00154644
40-44	10	T	20494	220	0.01073	0.00072	0.0014112
45-49	11	T	21712	292	0.01345	0.000782	0.00153272
50-54	12	T	14795	231	0.01561	0.001019	0.00199724
55-59	13	T	9021	174	0.01929	0.001448	0.00283808
60-64	14	T	5037	105	0.02085	0.002013	0.00394548
65-69	15	T	2612	63	0.02412	0.003002	0.00588392
70-74	16	T	1234	54	0.04376	0.005823	0.0114131
75-79	17	T	598	40	0.06689	0.010216	0.0200234
80-84	18	T	384	39	0.10156	0.015415	0.0302134
85-89	19	T	157	23	0.1465	0.028221	0.0553132
90+	20	T	87	14	0.16092	0.039395	0.0772142
Notes:
1	These are exact mortality rates for each 5 year age group, calculated by ICES staff from their full database. Please note that mortality rates for age groups over 60 years are not available from the remote access database, as all cases born before 1940 were grouped into one open ended birth cohort. Age specific mortality rate were calculated by assigning the median age of the 5-year birth cohort …
Dataset for Figure 4 and 5
	1st Year of Care			1st Year Survivors
AgeGroup	Mortality Rate	SE	Errorbar	Mortality Rate	SE	Errorbar	Coefficient of Variation (CV)	OR1	OR Lower 95%CI	OR Upper 95%CI	Errorbar (neg)	Errorbar (pos)	Risk Ratio	RR Lower 95%CI	RR Upper 95%CI	Errorbar (neg)	Errorbar (pos)	OR Reference line	Reference Mortality Rate	Rate Difference	Rate Ratio	RR Errorbar	HIV Population at risk (PY)
20-24	0.00397	0.0028	0.005488	0.00313	0.001805	0.0035378	0.576677	1.26826	0.21123	7.61499	1.05703	6.34672	1.2672	0.21243	7.55906	1.05477	6.29186	1	0.00045	0.00268	6.95556	7.86178	1462
25-29	0.00348	0.00201	0.0039396	0.00374	0.000964	0.00188944	0.257754	0.930388	0.268759	3.22082	0.661629	2.29043	0.93063	0.27001	3.20755	0.66062	2.27692	1	0.00046	0.00328	8.13043	4.10748	4873
30-34	0.00871	0.00289	0.0056644	0.00651	0.0009	0.001764	0.138249	1.3405	0.658662	2.72814	0.681839	1.38764	1.33753	0.66113	2.70596	0.6764	1.36843	1	0.00055	0.00596	11.8364	3.20727	7983
35-39	0.01462	0.00352	0.0068992	0.00827	0.000789	0.00154644	0.0954051	1.77806	1.06278	2.97477	0.715284	1.19671	1.76669	1.06348	2.93488	0.70321	1.16819	1	0.00075	0.00752	11.0267	2.06192	13174
40-44	0.02952	0.00506	0.0099176	0.01073	0.00072	0.0014112	0.0671016	2.80285	1.9342	4.06157	0.868649	1.25873	2.74964	1.91664	3.94467	0.833	1.19503	1	0.00119	0.00954	9.01681	1.18588	20494
45-49	0.0368	0.00619	0.0121324	0.01345	0.000782	0.00153272	0.0581413	2.80238	1.95236	4.02253	0.850014	1.22015	2.73605	1.92998	3.87878	0.80607	1.14273	1	0.00192	0.01153	7.00521	0.798292	21712
50-54	0.0503	0.0098	0.019208	0.01561	0.001019	0.00199724	0.0652787	3.33934	2.18818	5.09632	1.15116	1.75698	3.22171	2.1534	4.82001	1.06831	1.5983	1	0.00317	0.01244	4.92429	0.630044	14795
55-59	0.08638	0.01619	0.0317324	0.01929	0.001448	0.00283808	0.0750648	4.80723	3.1295	7.38389	1.67773	2.57666	4.47829	3.0146	6.65266	1.46369	2.17437	1	0.00492	0.01437	3.92073	0.576846	9021
60-64	0.08696	0.02221	0.0435316	0.02085	0.002013	0.00394548	0.0965468	4.47347	2.5015	8	1.97197	3.52653	4.17143	2.44279	7.12335	1.72864	2.95192	1	0.00758	0.01327	2.75066	0.520512	5037
65-69	0.12264	0.03186	0.0624456	0.02412	0.003002	0.00588392	0.124461	5.65579	3.00652	10.6394	2.64926	4.98364	5.08476	2.89116	8.94269	2.1936	3.85793	1	0.01198	0.01214	2.01336	0.491145	2612
70-74	0.24615	0.05343	0.104723	0.04376	0.005823	0.0114131	0.133067	7.13521	3.81243	13.3547	3.32278	6.21949	5.62507	3.41514	9.26505	2.20993	3.63998	1	0.01926	0.0245	2.27207	0.592579	1234
75-79	0.21667	0.05319	0.104252	0.06689	0.010216	0.0200234	0.152728	3.85847	1.92968	7.71545	1.92879	3.85698	3.23917	1.83799	5.70852	1.40118	2.46935	1	0.03213	0.03476	2.08185	0.623198	598
80-84	0.26	0.06203	0.121579	0.10156	0.015415	0.0302134	0.151782	3.1081	1.52288	6.34357	1.58522	3.23547	2.56	1.47077	4.4559	1.08923	1.8959	1	0.05555	0.04601	1.82826	0.543896	384
85-89	0.42857	0.08365	0.163954	0.1465	0.028221	0.0553132	0.192635	4.36948	1.95863	9.74849	2.41085	5.37901	2.92547	1.7091	5.00752	1.21637	2.08205	1	0.09613	0.05037	1.52398	0.5754	157
90+	0.47059	0.12106	0.237278	0.16092	0.039395	0.0772142	0.244811	4.63499	1.52616	14.0766	3.10884	9.44158	2.92437	1.45798	5.86559	1.46639	2.94122	1	0.20184				87
Notes:
1	OR for 1st year of care vs 1st year survivors
The shaded area corresponds to data that was not available from the remote access database, as all cases born before 1940 were grouped into one open ended birth cohort. As expected with an emerging disease, the precision of the mortality rate estimates for older age groups becomes increasingly poorer. Note that the trend in RD and RR seems to change with older ages.

## Sheet: Tab F
S1 Tables
Tab F: LE Calculations
Chiang II Abridged Lifetable starting with Age Group 6 (20-24 years)
Period: 2005-2012
Extrapolation: Gompertz from age 90 years
Sex=T (combined)
AgeGroup	nMx	HIV Population	MxRef	Predicted	LowerPred	UpperPred	LE	LOWER_LE	UPPER_LE	Errorbar95CI	Errorbar nMx
<1	.	.	0.00503		.	.	.	.	.	.
1-4	.	.	0.00017		.	.	.	.	.	.
5-9	.	.	8e-05		.	.	.	.	.	.
10-14	.	.	0.0001		.	.	.	.	.	.
15-19	.	.	0.00032		.	.	.	.	.	.
20-24	0.00313	1462	0.00045		.	.	47.4814	46.3566	48.6062	1.12478	0.0035378
25-29	0.00369	4873	0.00046		.	.	43.2572	42.3414	44.173	0.91583	0.00188944
30-34	0.00651	7983	0.00055		.	.	39.017	38.1539	39.88	0.86303	0.001764
35-39	0.00827	13174	0.00075	0.00784	0.00655	0.00937	35.226	34.3993	36.0526	0.82667	0.00154644
40-44	0.01073	20494	0.00119	0.00999	0.008653	0.01152	31.6084	30.7886	32.4283	0.81984	0.0014112
45-49	0.01345	21712	0.00192	0.01272	0.011339	0.01427	28.2139	27.3767	29.051	0.83716	0.00153272
50-54	0.01561	14795	0.00317	0.01619	0.014638	0.01791	25.0031	24.1333	25.873	0.86989	0.00199724
55-59	0.01929	9021	0.00492	0.02059	0.018515	0.02289	21.8313	20.9232	22.7393	0.90805	0.00283808
60-64	0.02085	5037	0.00758	0.02615	0.023003	0.02972	18.79	17.8378	19.7423	0.95228	0.00394548
65-69	0.02412	2612	0.01198	0.03316	0.028267	0.03887	15.5813	14.5878	16.5747	0.99344	0.00588392
70-74	0.04376	1234	0.01926	0.04197	0.034518	0.05095	12.2601	11.2293	13.2909	1.03082	0.0114131
75-79	0.06689	598	0.03213	0.05299	0.041981	0.06669	9.6579	8.5905	10.7253	1.06739	0.0200234
80-84	0.10156	384	0.05555	0.06671	0.050896	0.08698	7.5326	6.4715	8.5936	1.06104	0.0302134
85-89	0.1465	157	0.09613	0.08366	0.061527	0.11279	5.9579	4.8455	7.0704	1.11244	0.0553132
90+	0.20184	87	0.20184	0.10443	0.074161	0.14512	4.9545	.	.
Definitions:
nMx	Mortality Rate (HIV cohort), extrapolated for 90+ age group
HIV Population	Population (HIV cohort)
MxRef	Reference Population Mortality Rate
Predicted	Gompertz's law predicted mortality rate
LowerPred	Lower 95%CI for Predicted
UpperPred	Upper 95%CI for predicted
LE	Life Expectancy
LOWER_LE	lower 95%CI for LE
UPPER_LE	Upper 95%CI for LE
Errorbar95CI	Error Bar for LE (excludes uncertainty of projected mortality rates)

## Sheet: Tab G
S1 Tables
Tab G: Life Expectancy, Ontario 2005-2012, HIV Cohort versus General Population by Age at Time of Entering Care for HIV (data corresponding to Figure7)
Chiang II Abridged Lifetable
Period: 2005-2012
Extrapolation: Rate Ratio 2.0
Sex=T (combined)
Reference Population: Ontario 2005-2012
Age	LE Reference Population	LE 1st year survivors	LE By Age at Entering Care	Difference
20	62.2394	47.2728
25	57.3728	43.0451
30	52.5005	38.8009	38.7166	0.0843
35	47.6382	35.0027	34.7843	0.2184
40	42.8077	31.3758	30.8008	0.575
45	38.0481	27.9684	27.3338	0.6346
50	33.3914	24.7406	23.9131	0.8275
55	28.885	21.5473	20.1795	1.3678
60	24.5416	18.4774	17.3251	1.1523
65	20.3931	15.2342	13.8481	1.3861
70	16.4978	11.8685	9.7701	2.0984
75	12.9141	9.1701	7.9503	1.2198
80	9.733	6.8488	5.8969	0.9519
85	7.0658	4.8088	3.7017	1.1071
90	4.9545	2.4772

## Sheet: Tab H
S1 Tables
Tab H: Life Expectancy for selected periods for comparison with published literature
		Extrapolated from age 60 (Gompertz's law)			55+ open age group
Age	Period	LE	+/- 95% CI Error Bar		LE	+/- 95% CI Error Bar
20	1994-1995	15.6282	1.0569		22.6666	2.31821
	1997-1998	33.2924	2.57594		33.0914	2.22914
	2000-2001	39.6336	1.99746		39.2046	1.75914
	2000-2002	40.1027	1.83069		40.729	1.62561
	2004-2007	40.806	1.14681		49.0878	1.45356
	2006-2007	45.1296	1.91649		49.8534	2.11101
	2010-2012	50.3737	1.63308		58.0825	1.88412
	2005-2012	48.2607	0.95018		53.8652	1.05777
30	1994-1995	9.6937	0.51872		19.9465	2.58574
	1997-1998	27.0516	1.40118		26.9813	1.17505
	2000-2001	32.1001	1.46312		31.7667	1.23191
	2000-2002	32.6282	1.11186		33.2622	0.99812
	2004-2007	32.6664	0.68838		41.3875	0.92824
	2006-2007	37.1167	1.10295		42.0742	1.18278
	2010-2012	41.9885	0.90657		49.9654	1.02543
	2005-2012	39.8281	0.5858		45.6348	0.63928
Notes:
1	These estimates of LE were derived from the remote access database. As single year of birth was not available, mortality rates by 5-year age group
