# Supplementary material for: Empirical estimation of life expectancy from a linked health database of adults who entered care for HIV
Source: PLoS One. 2018 Apr 5;13(4):e0195031. doi: 10.1371/journal.pone.0195031 (PMC5886421; doi:10.1371/journal.pone.0195031)
Supplement: S1 Zip File — (ZIP) [file pone.0195031.s002.zip]

Archive with 6 entries (6 files):
- HIV_LE_example.sas
- LE1styear_mac.sas
- Life_Table_ChiangII_mac.sas
- Setup_HIV_Mort_Rates.sas
- Setup_Reference_Mort_Rates.sas
- LifeTable_ChiangII Documentation with references.docx
