# Supplementary material for: Empirical estimation of life expectancy from a linked health database of adults who entered care for HIV
Source: PLoS One. 2018 Apr 5;13(4):e0195031. doi: 10.1371/journal.pone.0195031 (PMC5886421; doi:10.1371/journal.pone.0195031)
Supplement: S1 Zip File — (ZIP) [file pone.0195031.s002.zip › HIV_LE_example.sas]

*  -----------------------------------;
*  Calculate LE for the HIV cohort    ;
*  -----------------------------------;

* -- Instructions ---                 ;

/*
1. Run program to set up the Mortality rates for the reference population (or %include the SAS program Setup_Reference_Mort_Rates.sas).
2. Run program to set up the age-specific mortality rates for the HIV cohort (or %include the SAS program Setup_HIV_Mort_Rates.sas.sas).
3. Load the SAS macro %LifeTable_ChiangII to calculate LE using the Chiang II method (Life_Table_ChiangII.mac.sas).
4. Load the SAS macro %LE1styear to set up the input (cohort) dataset for stratification by time since diagnosis (entry into care).
	to include higher mortality rates for the 1st year of care and 
	re-run the LE calculations to calculate LE for persons entering the cohort in the 1st year of each 5-year age group. 

*/
	   
* %INCLUDE "\\...path...\Setup_Reference_Mort_Rates.sas";
* %INCLUDE "\\...path...\Setup_HIV_Mort_Rates.sas";

* %INCLUDE "\\...path...\Life_Table_ChiangII.mac.sas";
* %INCLUDE "\\...path...\MortTab1_mac.sas";
* %INCLUDE "\\...path...\LE1styear_mac.sas";

 
symbol1 i=join v=dot h=.8;
symbol2 i=join v=star;

%let lyr=2012;
%let fyr=2005; 
			
 		
/*
	General Population  - Calculate LE at age 20 for the general population
*/	
  

* Set up the DB General_Pop to look like the cohort DB in order to Calculate LE for the general population;

Title "RefMx:  General Population Mortality Rates &fyr-&lyr by 5-year Age Groups";
		data General_Pop;
		  set RefMx(keep=Sex AgeGroupN AgeGroupYr1  deaths population mxref rename=(deaths=deaths1 population=population1));
		  where sex='T';
		  agegroup=agegroupYr1;  
		  nMx=Deaths1/Population1;
		  run;

  proc print data=General_Pop; 
	id agegroupN AgeGroupYr1 AgeGroup sex;
	run;

* Calculate LE for General Population;

	%LifeTable_ChiangII(
		input_db=General_Pop,
		input_MxRef=RefMx(where=(sex='T')),
		output_lifetable=LifeTableGP,output_desc= %str( General Population),	
		age_groupYR=AgeGroup, age_groupN=AgeGroupN,sex=Sex, by_variables=,
		deaths=Deaths1,population=Population1,
		MxRef=MxRef, RateRatio=1,	RateDiff=,	Gompertz=, 
		age_group_yr1=AgeGroupYr1,		/*  Age in years of start of age interval, required to calculate the number of years in each interval */
		first_agegroupN=6,				/* use 6 for age 20 and standard 5 yr age groups*/
		last_agegroupN=20,				/* the open ended age group */
	    radix=100000, print=Y);			/* 'debug' 'Y' or 'N' */
	
 		
/*
	HIV Cohort - Calculation LE for persons who have already survived their 1st year of care, extrapolation starts at 70 years of age  
*/

		* LE with RateRatio of 2.0 and extrapolation starting at age 70;

	%LifeTable_ChiangII(
		input_db=HIVDBT1(where=(AgeGroupYr1<70)),		/* select lower age limits to see the impact of limited mortality data for older age groups */
		input_MxRef=RefMx(where=(sex='T')),
		output_lifetable=LERR2,output_desc= %str( Ontario 2005-2012),		
		age_groupYR=AgeGroup, age_groupN=AgeGroupN,sex=Sex, by_variables=,
		deaths=Deaths1,population=Population1,
		MxRef=MxRef, RateRatio=2,	RateDiff=,	Gompertz=, 
		age_group_yr1=AgeGroupYr1,		/*  Age in years of start of age interval, required to calculate the number of years in each interval */
		first_agegroupN=6,				/* use 6 for age 20 and standard 5 yr age groups*/
		last_agegroupN=20,				/* the open ended age group */
	    radix=100000, print=Y);			/* 'debug' 'Y' or 'N' */	


		* LE with RateRatio of 2.0 and extrapolation starting at age 90;

	%LifeTable_ChiangII(
		input_db=HIVDBT1(where=(AgeGroupYr1<90)),		/* select lower age limits to see the impact of limited mortality data for older age groups */
		input_MxRef=RefMx(where=(sex='T')),
		output_lifetable=LERR290,output_desc= %str( Ontario 2005-2012),		
		age_groupYR=AgeGroup, age_groupN=AgeGroupN,sex=Sex, by_variables=,
		deaths=Deaths1,population=Population1,
		MxRef=MxRef, RateRatio=2,	RateDiff=,	Gompertz=, 
		age_group_yr1=AgeGroupYr1,		/*  Age in years of start of age interval, required to calculate the number of years in each interval */
		first_agegroupN=6,				/* use 6 for age 20 and standard 5 yr age groups*/
		last_agegroupN=20,				/* the open ended age group */
	    radix=100000, print=Y);			/* 'debug' 'Y' or 'N' */	

	* LE with Gopertz - extrapolation for age 90, see Table S6 ;

	%LifeTable_ChiangII(
		input_db=HIVDBT1(where=(AgeGroupYr1<90)),
		input_MxRef=RefMx(where=(sex='T')),
		output_lifetable=LEG90,output_desc= %str( Ontario 2005-2012),		
		age_groupYR=AgeGroup, age_groupN=AgeGroupN,sex=Sex, by_variables=,
		deaths=Deaths1,population=Population1,
		MxRef=MxRef, RateRatio=,	RateDiff=,	Gompertz=Gompertz, 
		age_group_yr1=AgeGroupYr1,		/*  Age in years of start of age interval, required to calculate the number of years in each interval */
		first_agegroupN=6,				/* use 6 for age 20 and standard 5 yr age groups*/
		last_agegroupN=20,				/* the open ended age group */
	    radix=100000, print=Y);			/* 'debug' 'Y' or 'N' */	
Title4 'Gompertz Predition from age 90 years';
Proc print data=mortdb label;
	By Byvar Sex ExtrapM ;
	ID AgeGroupN AgeGroupYr1 ;
	var   Mxref nMx nDx nPx  pred LowerPred UpperPred lnMxref lnMx  lnpred lnlower lnupper ;
run;


	* LE with Gopertz - extrapolation for age 60;

	%LifeTable_ChiangII(
		input_db=HIVDBT1(where=(AgeGroupYr1<60)),
		input_MxRef=RefMx(where=(sex='T')),
		output_lifetable=LEG60,output_desc= %str( Ontario 2005-2012),		
		age_groupYR=AgeGroup, age_groupN=AgeGroupN,sex=Sex, by_variables=,
		deaths=Deaths1,population=Population1,
		MxRef=MxRef, RateRatio=,	RateDiff=,	Gompertz=Gompertz, 
		age_group_yr1=AgeGroupYr1,		/*  Age in years of start of age interval, required to calculate the number of years in each interval */
		first_agegroupN=6,				/* use 6 for age 20 and standard 5 yr age groups*/
		last_agegroupN=20,				/* the open ended age group */
	    radix=100000, print=Y);			/* 'debug' 'Y' or 'N' */	
Title4 'Gompertz Predition from age 60 years';
Proc print data=mortdb label;
	By Byvar Sex ExtrapM ;
	ID AgeGroupN AgeGroupYr1 ;
	var   Mxref nMx nDx nPx  pred LowerPred UpperPred lnMxref lnMx  lnpred lnlower lnupper ;
run;

*  --------------------------------------------------;
*  Calculate LE by age of diagnosis/ entering care   ;
*  --------------------------------------------------;

/*

* 	Stratification by time since diagnosis/entering cohort;					 
	LE by age of entry 
*/	

	
%LE1styear(Agegroup1=8,Agegroup2=15,rr=2.0,x_age=70); 
* or ;
* %LE1styear(Agegroup1=8,Agegroup2=19,rr=2.0,x_age=90); 


*  -----------------------------------;
*  Calculate LE by age of diagnosis   ;
*  -----------------------------------;

%let idvars= sex ageGroupN AgeGroupYr1;


	Data LESummary1;  * LE by age at dx;
	   Merge  	LifeTableGP(in=inGP keep=&idvars ex LOWER_LE Upper_LE Errorbar95CI 
						rename=(ex=RefLE LOWER_LE=LowerLERef UPPER_LE=UpperLERef Errorbar95CI=Errorbar95CIRef ))
				LERR2(keep=&idvars ex LOWER_LE Upper_LE Errorbar95CI rename=(ex=LE))
				LEsummary (keep=&idvars ex LOWER_LE Upper_LE Errorbar95CI 
						rename=( ex=LE1styr LOWER_LE=LowerLE1styr UPPER_LE=UpperLE1styr Errorbar95CI=Errorbar95CI1styr )) 				
				HIVpop1 (keep=&idvars pop1);
		by &idvars  ; 
		if inGP;
		if agegroupYr1<=30 and LE1styr=. then  do; LE1styr=LE;  Errorbar95CI1styr= Errorbar95CI;end;
		YLL=RefLE-LE;
		YLL1styr=RefLE-LE1styr;
		YLL_diff=LE-LE1styr;
		run;


Title2 "LE by Age at Dx and for Persons Living with HIV Compared to Ontario population (&fyr-&lyr )";
	Proc print data=LEsummary1 label; 
		by sex;
		id ageGroupN Agegroupyr1 ;
		var  RefLE LE LE1styr Errorbar95CIRef Errorbar95CI  Errorbar95CI1styr  YLL YLL1styr YLL_Diff pop1;
		label 
			pop1="# New Cases &fyr-&lyr"
			LE ='LE, persons living with HIV'
			RefLe='LE, Reference'
			LE1styr='LE for persons entering care'
			AgeGroupYr1='Age at Dx (1st year of Age Group)'
		;
		format LE RefLE LE1styr  Errorbar95CI Errorbar95CIRef Errorbar95CI1styr 5.2 YLL YLL1styr YLL_Diff 5.1 ;
	run;

	symbol;
	symbol1 i=join v=none w=1;
	proc gplot data=LEsummary1; 
		plot (RefLE LE LE1styr)*AgeGroupYR1/overlay legend;
		where agegroupYR1>=20;
		label LE ='LE, persons living with HIV'
			RefLe='LE, Reference'
			LE1styr='LE for persons entering care'
			AgeGroupYr1='Age at Dx (1st year of Age Group)';			
			format agegroupYR1 3.;
	run;
	
Title2 "Average LE of Persons Entering Care &fyr-&lyr ";
	   proc means data=LEsummary1 mean ndec=1;
	   weight pop1;
	   var AgeGroupYR1  RefLE LE LE1styr YLL YLL1styr ;
	   label	
	   		LE ='LE, 1s year survivors'
			RefLe='LE, Reference (w/o HIV)'
			LE1styr='LE for persons entering care'
	   run;
