# Supplementary material for: Empirical estimation of life expectancy from a linked health database of adults who entered care for HIV
Source: PLoS One. 2018 Apr 5;13(4):e0195031. doi: 10.1371/journal.pone.0195031 (PMC5886421; doi:10.1371/journal.pone.0195031)
Supplement: S1 Zip File — (ZIP) [file pone.0195031.s002.zip › LE1styear_mac.sas]

%macro LE1styear(Agegroup1=8,Agegroup2=19,rd= ,rr=2.0,x_age=90);
/*
* MACRO name:           LE1styear

* Purpose:  

	1. Set up the input (cohort) dataset to include higher mortality rates for the 1st year of care
	2. Re-run the LE calculations with the appropriate projection option to calculate LE for persons entering the cohort in the 1st year of each 5-year age group. 
	
%LE1styear(
                Agegroup1=8,                        ---  First Age Group (number) for which 1st year mortality rates are provided (difference from 2nd year mortality rates)
													---  see format F_AgeGrp. to see conversion from age group number (8) to age group in years (30-34).
				Agegroup2=19,						---  Last Age Group for which 1st year mortality rates are provided (difference from 2nd year mortality rates)
                rd= ,						        ---  The value of the rate difference (or excess mortality) to use for projecting to older age groups 
														 (assumes a constant excess mortality compared to the reference population).
                rr= ,						        ---  The value of the rate ratio to use for projecting to older age groups (assumes proportional hazards compared to the reference population).
                x_age=90,         					---  upper age limit (in years) for cohort mortality rates, projection starts at age &x_age.
  			)

Note: this macro calls %LifeTable_ChiangII and parameters are hard coded.

*/

	%do first_agegroupN=&Agegroup1 %to &Agegroup2 %by 1;
		Data HIV1;
			set HIVDBT0 (in =in0 where =(ageGroupN=&first_agegroupN))
				HIVDBT1	(in =in1 where= (ageGroupN>=&first_agegroupN and AgeGroupYr1<&x_age))	;
			if in1 and ageGroupN=&first_agegroupN then do;
				AgeGroupYr1=AgeGroupYr1+1;
			end;
		run;	

	%LifeTable_ChiangII(
		input_db=HIV1,
		input_MxRef=RefMx(where=(sex='T')),
		output_lifetable=LT&first_agegroupN,output_desc= %str( LE for Age Group &First_agegroupN ),	
		age_groupYR=AgeGroup, age_groupN=AgeGroupN,sex=Sex, by_variables=,	
		deaths=Deaths1,population=Population1,
		MxRef=MxRef, RateRatio=&rr,	RateDiff=&rd,	Gompertz=, 
		age_group_yr1=AgeGroupYr1,		/*  Age in years of start of age interval, required to calculate the number of years in each interval */
		first_agegroupN=&first_agegroupN,	/* use 6 for age 20 and standard 5 yr age groups*/
		last_agegroupN=20,				/* the open ended age group */
	    radix=100000, print=Y);			/* 'debug' 'Y' or 'N' */	

	%end;

	Data LEsummary;
	    Set   
			%do first_agegroupN=&Agegroup1 %to &Agegroup2 %by 1;  
				LT&first_agegroupN	(where=(ageGroupN=&first_agegroupN))  %end; ;
		keep  TableName  ageGroup AgeGroupYr1 AgeGroupN  ExtrapM nMx Mxref sex ex LOWER_LE UPPER_LE var_ex Errorbar95CI  nMx se_nMx ;
		run;
	Proc sort data=LEsummary; by sex ageGroupN AgeGroupYr1 ;run;
	Data LEsummary;
		Set LEsummary;
		by sex AgeGroupN ; if first.AgeGroupN;
		run;

	TITLE  "Chiang II Abridged Lifetable, with extrapolation starting at &x_age";
	TITLE2 'LESummary:  - Life Expectancy based on Age at Diagnosis (1st year of each age group)';
    TITLE3 "Input Files: input_db = HIV1 -  Reference=RefMx ";

	proc print data=LEsummary label; 
		by Sex ExtrapM;
		id AgeGroupN AgeGroupYR1  ;
		var TableName ex lower_LE upper_LE Errorbar95CI nMx Mxref;
		format ex lower_LE upper_Le 5.1 Errorbar95CI 5.2;
		label 
			nMx='nMx: Mortality Rate (Cohort) for 1st year of care'
			AgeGroupN='AgeGroupN: Age Group'
			AgeGroupYr1="AgeGroupYR1: Age at Diagnosis"
			;
	run;
	title3;

	%mend LE1styear;
