# Supplementary material for: Empirical estimation of life expectancy from a linked health database of adults who entered care for HIV
Source: PLoS One. 2018 Apr 5;13(4):e0195031. doi: 10.1371/journal.pone.0195031 (PMC5886421; doi:10.1371/journal.pone.0195031)
Supplement: S1 Zip File — (ZIP) [file pone.0195031.s002.zip › Life_Table_ChiangII_mac.sas]

/*

* MACRO name:           LifeTable_ChiangII
*
* Project:              HIV LE
*
* Modified:             June 2016, Dena Schanzer, to extrapolate nMx based on rates for reference group when mortality rates for older age groups are not available.

* original :            Chiang I by Chris Waters,Lidia Loukine


* Macro calculates:

1.      The Chiang II method is used for the calculation of Life Expectancy (LE) with variance and 95% confidence intervals (CI).
2.      With small populations such as disease specific cohorts, some age groups may contain zero deaths.  The Chiang II method is a modification of Chiang I 
		to account for age groups with zero deaths and small populations.
3.      When the mortality rate for the older age groups is not available, extrapolation is recommended. Extrapolation options have been provided in 
        this macro, including the  Gompertz law ( mortality increases exponentially with age) and rate ratio and rate differenc assumptions to account for excess mortality 
		compared to a reference population.
4.      The macro uses user defined age groups, identified in the input files for the reference population and the sub-population.  The standard 20 age groups is recommended. 
		To accommodate higher mortality rates at time of entry into the sub-population (chronic disease status), the corresponding age group should be partitioned into 2 or more
		age groups.  (For example, the 20-24 age group would be divided into a 20 and 21-24 age group for persons developing the disease at age 20.)
        The example included with this macro sets the mortality rate for entry at 2 times the mortality rate for the age group.
5. 		If a quality of life weight is provided (HUI=), the macro calculates Health-Adjusted Life Expectancy (HALE).
6. 		If the variance of the weight is provided (var_hui=), the macro calculates the variance and 95% CI for HALE.


%LifeTable_ChiangII(
                input_db=,                          ---  the file with number of deaths and population or person time at risk for the sub-population (disease specific) of interest
                input_MxRef=RefMx,			        ---  the file with Mx values from a reference group (general population)
                output_lifetable=LifeTable,         ---  The file name of the output SAS dataset
                output_desc=,                       ---  Description of Life Table calculation
                age_groupN=AgeGroupN,               ---  Variable name for Age group (1-20) for ages <1yr 1-4yrs, 5 yr age groups until 90+
                age_group_yr1=AgeGroupYr1           ---  Variable name for Age in years of first year of the Age group.  This variable is used to calculate the number of years in each age group.
                sex=Sex,                            ---  Variable name for Sex  (must match  in input_db and MxRef files)
                by_variables=,                      ---  List additional byvariables (same in input_db and MxRef files)
                deaths=Deaths,                      ---  Variable name for the number of deaths
                population=Population,              ---  Variable name for the population (or person time at risk)
                MxRef=MxRef,                        ---  Variable name of the reference Mortality Rate, used for extrapolation for age groups with zero deaths.

                age_groupYR=AgeGroup,				---   AgeGroup in years, formated
                first_agegroupN=6,                   ---  the first age group (age group 6 for LE for persons entering the cohort (diagnosed) at age 20)
                last_agegroupN=20,                   ---  the open ended age group
                RateRatio=,                         ---  The assumed relative mortality rate for age groups with 0 deaths (or no Population) = &RateRatio* MxRef
                RateDiff=,                          ---  The assumed excess mortality rate for age groups with 0 deaths (or no Population) = &RateDiff+ MxRef
                Gompertz=Gompertz,                  ---   Use Gompertz law: mortality increases exponentially with age
                radix=100000,                       --- use radix=1 for decomposition purpose at the begining of a LT.

                age_group_yr1=AgeGroupYr1,          ----  Age in years of start of age interval, required to calculate the number of years in each interval
                first_agegroupN=1,                   ---- use 6 for age 20 and standard 5 yr age groups
                last_agegroupN=20,                   ---- the open ended age group

                HUI=,                               ---- leave blank if HUI weight is not available.
                var_hui=,                           ---- if you do not have the variance for the weight var, leave it blank.
                varHALEmethod=,                     ---- use 'mathers' for Mathers' method and 'bebbington' for Bebbington's method

                print=Y);                           ---- use 'debug' for extra printouts


References

1.      Chiang CL: The life table and its applications. Malabar (FL): Robert E. Krieger Publishing Company; 1984.

2.      Sullivan DF: A Single Index of Mortality and Morbidity. HSMHA Health Report, 1971, 86(4): 347-354.

3.      Bebbington C: Expectation of life without disability measured from the OPCS disability surveys. In: Robine J-M, Blanchet M, Dowd J, editors.
        Health expectancy: first workshop of the international Health Life Expectancy Network (REVES). London: MNSO, 1992: 23�34.

4.      Mathers C:  Health expectancies in Australia, 1981 and 1998. Canberra, ACT: Australian Institute of Health Publications, 1991.

References for calculating LE for small populations with age groups with zero deaths:

1.  Toson B, Baker A. Life expectancy at birth: methodological options for small populations. National Statistics Methodological Series,
        Norwich (UK): Office for National Statistics (UK); 2003. Report No.: 33. 27 p.  Available at:
        https://www.researchgate.net/profile/Barbara_Toson/publication/241469911_Life_expectancy_at_birth_methodological_options_for_small_populations/links/0c9605334dba390e98000000.pdf
2.      Eayres D, Williams ES. Evaluation of methodologies for small area life expectancy estimation. Journal of Epidemiology and Community Health. 2004;58: 243-249. doi: 10.1136/jech.2003.009654.
        Available: http://jech.bmj.com/content/58/3/243.full.
3.      Office for National Statistics, UK. Life Expectancy at Birth and at Age 65 by Local Areas in England and Wales: 2012 to 2014,
        Trends for England and Wales (national, regional and local areas) in the average number of years people will live beyond their current age measured by "period life expectancy".
        Office for National Statistics, UK.  4 November 2015, Accessed 21 June 2016,
        Available at https://www.ons.gov.uk/peoplepopulationandcommunity/birthsdeathsandmarriages/lifeexpectancies/bulletins/lifeexpectancyatbirthandatage65bylocalareasinenglandandwales/2015-11-04#references
*/

********************;
*macro definition   ;
********************;

%MACRO  LifeTable_ChiangII(
                input_db=,
                input_MxRef=RefMx,
                output_lifetable=LifeTable,
                output_desc=,
                age_groupN=AgeGroupN,
                age_groupYr=AgeGroup,
                age_group_yr1=AgeGroupYr1,
                sex=Sex,
                by_variables=,
                deaths=Deaths,
                population=Population,
                MxRef=MxRef,

                first_agegroupN=1,
                last_agegroupN=20,

                RateRatio=,
                RateDiff=,
                Gompertz=Gompertz,
                        radix=100000,
                HUI=,
                var_hui=,
                varHALEmethod=, 

                print=Y);

* --------------------------------------------------------;
* -- Provide space holders for missing age groups         ;
* --------------------------------------------------------;

  proc freq data=&input_MxRef noprint; 
    by &by_variables &sex;
	table &age_groupN*&age_group_yr1*&age_groupYR/out=AgeGroupID;
	where &age_groupN<=&last_agegroupN;
  run;
  PROC SORT DATA=&input_db OUT=MortDB;
        BY &by_variables &sex &age_groupN  &age_group_yr1;
        RUN;
  Data MortDB;
  	Merge MortDB(in=indb) AgeGroupID(keep=&by_variables &sex &age_groupN &age_groupYR &age_group_yr1);
	by &by_variables &sex &age_groupN &age_group_yr1;
	if not indb then do; &population=1;	 end;   *Set population to 1 and deaths=0 for missing age groups;
	run;
	/*
	proc print data=Mortdb;
  		id &age_group_yr1; var &deaths &population ;
  		run;
	*/
* --------------------------------------------------------;
* -- Combine  AgeGroup ID file
                Assume that ax =.5 for all age groups 1 yr and older
* --------------------------------------------------------;
  PROC SORT DATA=MortDB;
        BY &by_variables &sex  DESCENDING &age_groupN DESCENDING &age_group_yr1;
        RUN;

  DATA MortDb;
        SET MortDB;
        BY &by_variables &sex  ;
        nDx = &deaths;
     	nPx = &population;
        nMx = &deaths/&population;
		se_nMx=sqrt(nMx*(1-nMx)/&population);
        if &age_group_yr1=0 then ax=.1; else ax=.5;

        /*ax is the fraction of the age interval lived by those in the cohort population who died in the interval.
                While ax may be calculated based on more detailed mortality data, a default of 0.5 is used for most age groups >=1yr in this macro as is commonly recommended;*/

        lag_age1=lag(&age_group_yr1);
        if first.&sex then  nx=.;
        else do;
                nx=lag_age1-&age_group_yr1;
        end;
		label 
			nMx ='nMx: Mortality Rate (Cohort)'
			nDx ='nDx: # Deaths (cohort)'
			nPx='nPx: Population at risk (Cohort)'
			;
        run;

* --------------------------------------------------------;
* -- Setup AgeGroup ID file
                Assume that ax =.5 for all age groups 1 yr and older
* --------------------------------------------------------;

  PROC SORT DATA=&input_MxRef OUT= MxRef;
     BY &by_variables  &sex &age_groupN ;

	PROC SORT DATA=MortDB;
        BY &by_variables &sex  &age_groupN &age_group_yr1;
        RUN;

	DATA MortDb;
        MERGE MortDB(in=inDB) MxRef(in=inref rename=(&MxRef = MxRef) drop=nx);
        by &by_variables &sex &age_groupN;
        if inDB;
        if nMx>0 then do;
                RD= nMx-MxRef;
                RR=nMx/MxRef;
                lnMx=log(nMx);
                end;
        lnMxref=log(Mxref);	   
        logit_mxref=log(mxref/(1-mxref));
		label	
			RD='RD: Rate Difference(Excess Mortality)'
			RR='RR: Rate Ratio'
			;
        run;
		

	DATA MortDb;
		LENGTH ExtrapM $30;
        SET MortDb;
        if nMx<=0 and &age_groupN>&first_agegroupN then do;
                %if %STR(&RateRatio)^=%STR() %then %do;   Mxex= min(1,&RateRatio * Mxref); lnMxex=log(Mxex);  ExtrapM="RateRatio &RateRatio"; %end;
                %else %if %STR(&RateDiff)^=%STR() %then %do;   Mxex=min(1,&RateDiff + Mxref); lnMxex=log(Mxex); ExtrapM="RateDiff &RateDiff"; %end;
				%else %do; lnMxex=.;  ExtrapM='None'; %end;
                end;
		else do; lnMxex=.;	ExtrapM='None'; end;
        run;
  
	Proc SORT DATA=MortDb;
        BY &by_variables &sex &age_groupN &age_group_yr1;
        run;
 		
%if %STR(&Gompertz )^=%STR() %then %let MethodDesc=&Gompertz;
%else %if %STR(&RateRatio )^=%STR() %then %let MethodDesc=%str(RateRatio= )&RateRatio;
%else %if %STR(&RateDiff )^=%STR() %then %let MethodDesc=%str(Rate Difference= )&RateDiff;
%else  %let MethodDesc=None;


Title "Mortality Rates, Log Scale by Age  -  &output_desc";
TITLE2 "Input Files: input_db = &input_db -  Reference=&input_MxRef";
TITLE3 "By: &by_variables &sex - Extrapolation: &MethodDesc";
%put "Method Description:  &MethodDesc";

/*
proc print data=Mortdb;
  id &age_group_yr1; var &deaths &population nmx mxref;
  run;
*/

%if %STR(&Gompertz )^=%STR() %then %do;
PROC GENMOD DATA=MortDb;
        MODEL &Deaths/&Population = &age_group_yr1 /type3 dist=binomial SCALE=D ;
        where &age_groupN>8 and &age_groupN>&first_agegroupN;
        BY &by_variables &sex ;
        OUTPUT OUT=MortPred PREDICTED=Pred UPPER=UpperPred lower=LowerPred;
run;

symbol1;
symbol1 i=join c=black l=1 ;
symbol2 i=join c=blue v=none;
symbol3 i=none v=dot h=.6 c=blue r=1;
symbol4 i=join  line=2 v=none c=red;	 
symbol5 i=join  line=2 v=none c=red;

data MortDb;
     merge MortDb mortpred(keep=&by_variables &sex pred &age_groupN &age_group_yr1 &age_groupYR lowerpred upperpred);
         BY &by_variables &sex &age_groupN &age_group_yr1;
     	 lnpred=log(pred);
         lnlower=log(lowerpred);
         lnupper=log(upperpred);
         if  nMx<=0 and &age_groupN>&first_agegroupN  then   Mxex=max(pred,Mxref);
         ExtrapM="Gompertz";
		 label 
			lnMxref='lnMxref: Log of Reference Mortality Rate' 
			lnMx='lnMX: Log of Cohort Mortality Rate'
			lnpred='Log of Predicted'
			lnlower='Log of Lower 95%CIM'
			lnupper='Log of Upper 95%CIM'
			;
         run;
proc gplot data=MortDB;
        BY  &by_variables &sex;
        plot (lnMxref lnMx  lnpred lnlower lnupper)*&age_groupN/overlay legend ;
        format &age_groupN F_agegrp.;
		label 
			lnMxref='lnMxref: Log of Reference Mortality Rate' 
			lnMx='lnMX: Log of Cohort Mortality Rate'
			lnpred='Log of Predicted'
			lnlower='Log of Lower 95%CIM'
			lnupper='Log of Upper 95%CIM'
			&age_groupN ='Age Group'
			;
        run;

		/*
	proc print data=mortdb; 
		id ageGroup &by_variables sex;
		var pred lowerpred upperpred MxRef nMx &deaths &population;	 
		run;
		*/

%end;
%else %do;

symbol;
symbol1 i=join c=black l=1 ;
symbol2 i=join c=blue v=none;
symbol3 i=none v=dot h=.6 c=blue ;

proc gplot data=MortDb;
        BY  &by_variables &sex;
        plot (lnMxref lnMx  lnMxex)*&age_groupN /overlay legend ;
        format &age_groupN F_agegrp.;
        run;
%end;

        %if %SYSFUNC(LOWCASE(&print))=%str(debug) %then %do;
                Title4 ' MortDb';
                proc print data=mortdb;
                        BY &by_variables &sex; id &agegroup &age_group_yr1;
                run;
				TITLE4 ;

        %end;

* --------------------------------------------------------;
/*   insert additional extrapolation options for nMx =0  */
* --------------------------------------------------------;

	PROC SORT DATA=MortDB;
        BY &by_variables &sex &age_groupN &age_group_yr1;

	DATA &output_lifetable;
		LENGTH output_desc $30 ExtrapM $30 TableName $30; 
        Set MortDb;
		TableName="&output_lifetable";
        if nMx<=0 and &age_groupN>&first_agegroupN then nMx = Mxex;   * Use extrapolated values;	   
     	output_desc="&output_desc";  								* User provided description to identify method used in output table;
		
/*  qx: Conditional probablity that an indivdual who has survived to start of the age interval will die in the age interval. */
        IF &age_groupN = &last_agegroupN THEN DO;
        	nx=2/nMx;
            qx =1;
       		*  ax=.5;
        END;
        else qx = nx * nMx / (1+(1-ax)* nx *nMx);

		run;

	DATA &output_lifetable;
     	RETAIN lx dx ; 									* Forward sort: previous record corresponds to younger age group;
       	FORMAT dx lx BEST12. Sex $1.;
     	SET &output_lifetable;
     	BY &by_variables &sex &age_groupN &age_group_yr1;
/*
		lx:   lx = Life table cohort population. The hypothetical population of new entries (newborns) on which the life table is based.
        This is usually defined as 100,000.	  

		dx: Number of deaths in age interval  

*/
      	if &age_groupN=&first_agegroupN and first.&age_groupN then lx=&radix;
      	else lx = lx-dx;                                *lx is calculated using age_groupN-1 for lx and dx (rhs of this equation);
    	dx = qx*lx;									   	* then dx is recalculated for this age group;
        run;

	PROC SORT DATA=&output_lifetable;
        BY &by_variables &sex DESCENDING &age_groupN  DESCENDING &age_group_yr1;
        run;

 %IF %STR(&HUI)=%STR() %THEN %DO;
        DATA &output_lifetable;
                SET &output_lifetable;
                BY &by_variables &sex ;
        		RETAIN Tx ;
                FORMAT _Lx Tx BEST12.;

        /*      Lx = Number of years lived lived during the age interval.
         Tx = Cumulative number of years lived by the cohort population in the age interval and all subsequent age intervals.
         */

                SELECT(&age_groupN);
                	WHEN(&last_agegroupN) DO;
                            _Lx = lx/nMx;
                        	Tx=_Lx;
                    END;
                	OTHERWISE DO;
                            _Lx = nx*(lx-dx)+ax*nx*dx;
                        	* put &age_groupN= &age_group_yr1= qx= lx= dx= _Lx= Tx= ax= nx= nMx=;
                			Tx = Tx + _Lx;
                    END;
                END;
        		ex = Tx/lx;     * ex = Life expectancy at the beginning of the age interval.;
                run;
         %END;
         %ELSE %DO;
         /*  HUI calculations */

                DATA &output_lifetable;
                SET &output_lifetable;

                        RETAIN Tx Txa;
                        FORMAT _Lx Tx _Lxa Txa BEST12.;

                /*      Lx = Number of years lived lived during the age interval.
                Tx = Cumulative number of years lived by the cohort population in the age interval and all subsequent age intervals.
                */

                        SELECT(&age_groupN);
                        WHEN(&last_agegroupN) DO;
                                _Lx = lx/nMx;
                        		Tx=_Lx;
                                _Lxa=_Lx*&hui;
                        		Txa=_Lxa;
                        END;
                        OTHERWISE DO;
                         	_Lx = nx*(lx-dx)+ax*nx*dx;
                 			Tx = Tx + _Lx;

             				_Lxa=_Lx*&hui;
                     		Txa=Txa+_Lxa;

                		END;
             		END;
          	ex = Tx/lx;     * ex = Life expectancy at the beginning of the age interval.;
            exa=Txa/lx;     *HALE;
            diff_LE=ex-exa; *difference between life expectancy and health-adjusted life expectancy;

         %END;
         Run;

*********************************;
* start of variance calculations ;
*********************************;

*calculate LE variance  and its 95% CI;

  DATA &output_lifetable;
     SET &output_lifetable;
     le=lag(ex);
         BY &by_variables &sex;
     IF First.Sex=1
       THEN  DO;
                 le=.;
                 he=.;
           END;

         if nPx<=1 then do; nPx =1/nMx ; se_qx=0; end;	  * leave variance 0 for extrapolated values, use sensitivity analysis;  
          else do;
			se_qx=(nx**2*nMx*(1-ax*nx*nMx))/(nPx*(1+(1-ax)*nx*nMx)**3)              ;
		 	se_qxI =(((qx**2)*(1-qx))/nDx);
		 end;
         * se_qx: Variance of the conditional probability of death qx, using Chiang II method;

		 /* se_qx =(((qx**2)*(1-qx))/nDx);  * Chiang I;*/
         /*Chiang CL, The life table and its construction.
         From: Introduction to stochastic processes in Biostatistics. New York: John Wiley & Sons 1968, Chapter 9, 189-214.*/
         run;

  DATA &output_lifetable;
     SET &output_lifetable;
      m=lx**2*((1-ax)*nx+le)**2*se_qx;
     RETAIN Sum;
     SELECT (&age_groupN);
        WHEN(&last_agegroupN) Sum=0;
        OTHERWISE Sum=Sum+m;
     END;
      var_ex=sum/(lx**2);    * variance of LE;

   * normality assumption and the Wald formula are used to calculate the 95% confidence intervals for LE;

	  if var_ex>0 then do;
      	LOWER_LE=ex-1.96*sqrt(var_ex);  * low bound of LE confidence interval;
      	UPPER_LE=ex+1.96*sqrt(var_ex);  * upper bound of LE confidence interval;

   *the error bar is provided to plot CIs in Excel;
      	Errorbar95CI=1.96*sqrt(var_ex);
	  end;
   *calculate HALE variance and its CI using Mathers or Bebbington methods ;

   %IF %STR(&var_hui)^=%STR( ) %THEN %DO;
      he=lag(exa);
      Lx_sqr=_Lx*_Lx;
      m1=Lx_sqr*&var_hui; *account for the variability of HUI;
          drop Lx_sqr;
     %IF %SYSFUNC(LOWCASE(&varHALEmethod))=mathers %THEN %DO;
      m_adj=lx**2*((1-ax)*nx*(1-&HUI)+he)**2*se_qx;
     %END;

     %IF %SYSFUNC(LOWCASE(&varHALEmethod))=bebbington %THEN %DO;
      m_adj=0;
     %END;

    RETAIN Sum1;     *account for the variability of HUI;
    SELECT (&age_groupN);
      WHEN(&last_agegroupN) DO;
         Sum1=m1;
      END;
      OTHERWISE DO;
         Sum1=Sum1+m1;
      END;
    END;
    RETAIN Sum2;         *account for the variability of a life table;
    SELECT (&age_groupN);
      WHEN(&last_agegroupN) DO;
         Sum2=0;
      END;
      OTHERWISE DO;
         Sum2=Sum2+m_adj;
      END;
    END;

    var_exa=(sum1+sum2)/(lx**2); *HALE variance;

  * normality assumption and the Wald formula are used to calculate the 95% confidence intervals for LE;

    LOWER_HALE=exa-1.96*sqrt(var_exa); * low bound of HALE confidence interval;
    UPPER_HALE=exa+1.96*sqrt(var_exa); * upper bound of HALE confidence interval;


        run;

**********************************;
* finish of variance calculations ;
**********************************;

DATA &output_lifetable (DROP= nx ax nDx nPx   &hui le m Sum Sum1 Sum2 m_adj m1 he );  *nMx;
 SET &output_lifetable;
 BY &by_variables &sex;
 IF First.Sex=1 THEN  DO;
                 LOWER_HALE=.;
                 UPPER_HALE=.;
                 LOWER_LE=.;
                 UPPER_LE=.;
                 var_exa=.;
                 var_ex=.;
 END;

%END;
%ELSE %DO;

	DATA &output_lifetable (DROP=   le m Sum he ); * nx ax nDx nPx; *&hui nMx Lx_sqr;
 		SET &output_lifetable;
 		BY &by_variables &sex;
 		IF First.Sex=1 THEN  DO;
                 LOWER_LE=.;
                 UPPER_LE=.;
                 var_ex=.;
 		END;
		
 		%if %STR(&RateRatio)^=%STR() %then %do;    ExtrapM="RateRatio &RateRatio"; %end;
 		%else %if %STR(&RateDiff)^=%STR() %then %do;   ExtrapM="RateDiff &RateDiff"; %end;
		label
			ex='ex: Life Expectancy'
			lower_LE='Lower 95%CI'
			upper_le='Upper 95%CI'
			;
		run;
%END;

 PROC SORT DATA=&output_lifetable;
 BY &by_variables &sex &age_groupN &age_group_yr1;

 %IF %STR(&print)^=%STR( ) %THEN %DO;
    TITLE  "Chiang II Abridged Lifetable starting with  Age Group  &first_agegroupN";
    TITLE2 "Input Files: input_db = &input_db -  Reference=&input_MxRef  - &output_desc";
    TITLE3 "By: &by_variables &sex - Extrapolation: &MethodDesc  Outputfile: &output_lifetable";
 %if %SYSFUNC(LOWCASE(&print))=%str(debug) %then %do;
        PROC PRINT DATA=&output_lifetable;
        BY &by_variables &sex;
                ID &age_groupN &age_group_yr1 ExtrapM;
                run;
 %end;
 PROC PRINT DATA=&output_lifetable;
    BY  &by_variables &sex ExtrapM;
        ID &age_groupN &age_group_yr1 ;
        var nMx &population MxRef RD RR  ex  lower_LE upper_le var_ex Errorbar95CI;
        format &age_groupN f_agegrp. &population comma12.0 ;
		label 
			ex ='Life Expectancy'
			nMx='Mortality Rate'
			AgeGroupYr1='Age in 1st year of Age Group'
			;
        run;

 %END;
RUN;
%MEND;


* example of a macro call using Gompertz's law extrapolation;

/*
  %INCLUDE "\\...path...\Life_Table_ChiangII.mac.sas";


	* LE with Gopertz - extrapolation for age 90 ;
	%LifeTable_ChiangII(
		input_db=HIVDBT1(where=(AgeGroupYr1<90)),
		input_MxRef=RefMx(where=(sex='T')),
		output_lifetable=LEG90,output_desc= %str( Ontario 2005-2012),		
		age_groupYR=AgeGroup, age_groupN=AgeGroupN,sex=Sex, by_variables=,
		deaths=Deaths1,population=Population1,
		MxRef=MxRef, RateRatio=,	RateDiff=,	Gompertz=Gompertz, 
		age_group_yr1=AgeGroupYr1,		
		first_agegroupN=6,				
		last_agegroupN=20,				
	    radix=100000, print=Y);				


Title4 'Gompertz Predition from age 90 years';
Proc print data=mortdb;
run;


	* LE with Gopertz - extrapolation for age 60 ;
	%LifeTable_ChiangII(
		input_db=HIVDBT1(where=(AgeGroupYr1<60)),
		input_MxRef=RefMx(where=(sex='T')),
		output_lifetable=LEG60,output_desc= %str( Ontario 2005-2012),		
		age_groupYR=AgeGroup, age_groupN=AgeGroupN,sex=Sex, by_variables=,
		deaths=Deaths1,population=Population1,
		MxRef=MxRef, RateRatio=,	RateDiff=,	Gompertz=Gompertz, 
		age_group_yr1=AgeGroupYr1,		
		first_agegroupN=6,				
		last_agegroupN=20,				
	    radix=100000, print=Y);				


Title4 'Gompertz Predition from age 90 years';
Proc print data=mortdb;
    BY  sex ExtrapM;
	ID AgeGroupN;
run;
*/

/*
	* LE with RateRatio of 2.0;

	%LifeTable_ChiangII(
		input_db=HIVDBT1(where=(AgeGroupYr1<60)),
		input_MxRef=RefMx(where=(sex='T')),
		output_lifetable=LERR2,output_desc= %str( Ontario 2005-2012),		
		age_groupYR=AgeGroup, age_groupN=AgeGroupN,sex=Sex, by_variables=,
		deaths=Deaths1,population=Population1,
		MxRef=MxRef, RateRatio=2,	RateDiff=,	Gompertz=, 
		age_group_yr1=AgeGroupYr1,	
		first_agegroupN=6,			
		last_agegroupN=20,			
	    radix=100000, print=Y);		


*/
