# Supplementary material for: Empirical estimation of life expectancy from a linked health database of adults who entered care for HIV
Source: PLoS One. 2018 Apr 5;13(4):e0195031. doi: 10.1371/journal.pone.0195031 (PMC5886421; doi:10.1371/journal.pone.0195031)
Supplement: S1 Zip File — (ZIP) [file pone.0195031.s002.zip › Setup_HIV_Mort_Rates.sas]

*  -----------------------------;
*  Setup the HIV Mortality Rates;
*  -----------------------------;

* HIV cohort, number of deaths and population for timeperiod 1: 1st year survivors.;
Data HIVDBT1;
		length AgeGroupYr1 TimePeriod 3 SEX $1 ;
		input AgeGroupYr1 SEX n Deaths ;
		TimePeriod=1;
		Deaths1=Deaths; Population1=n; 	
		AgeGroupN=int(AgeGroupYr1/5)+2;  * AgeGroupN runs from 1 to 20: 1=<1yr to 20=90+;
		AgeGroup=agegroupYr1; 
		format agegroup AgeGrpLE. timeperiod tp.;
		
	 label AgeGroupN ='AgeGroupN: Age Group number 1-20'
		AgeGroupYr1 ='AgeGroupYr1: 1st year of Age Group'
		AgeGroup ='Age Group'
		Sex='Sex'
		Population1 ='Population1: Cohort Population'
		n ='N: Cohort Population'
		Deaths1 ='Deaths1: # of Deaths for Cohort'
		MxRef='MxRef: Reference Mortality Rate';

		cards;   
20  T  1462  5
25  T  4873  18
30  T  7983  52
35  T  13174  109
40  T  20494  220
45  T  21712  292
50  T  14795  231
55  T  9021  174
60  T  5037  105
65  T  2612  63
70  T  1234  54
75  T  598  40
80  T  384  39
85  T  157  23
90  T  87  14
;
run;	
Title 'HIV Cohort - Deaths and Population  Time Period 1: 1st year survivors  DataBase: HIVDBT1';
proc print data=HIVDBT1 label;
by timeperiod sex;
id Agegroup AgegroupN  AgegroupYr1 ;
run;	
	

	Data HIVDBT0; 
		length AgeGroupYr1 TimePeriod 3 SEX $1 ;
		input AgeGroupYr1 SEX N Deaths ;
		TimePeriod=0;
		deaths1=deaths; population1=n; 	
		AgeGroupN=int(AgeGroupYr1/5)+2;  * AgeGroupN runs from 1 to 20: 1=<1yr to 20=90+;
		AgeGroup=agegroupYr1; 
		format agegroup AgeGrpLE.;
		cards;
30  T  1033  9
35  T  1163  17
40  T  1118  33
45  T  924  34
50  T  497  25
55  T  301  26
60  T  161  14
65  T  106  13
70  T  65  16
75  T  60  13
80  T  50  13
85  T  35  15
90  T  17  8
		;
run;

*  -----------------------------;
*  Create other variations used in LE sensitivity Analyses; 
*  -----------------------------;


*  55+ as the open age group;
* --------------------------;
Data data1;
  set hivdbt1; 
  if AgeGroupYr1>55 then do;
		AgeGroupYr1=55;
		AgeGroupN=13;  * AgeGroupN runs from 1 to 20: 1=<1yr to 20=90+;
		AgeGroup=agegroupYr1; 
		end;
		format agegroup AgeGrp55p. ;
  run;
proc means data=data1 noprint;
  by AgeGroupYr1 AgegroupN AgeGroup SEX timeperiod;
  var n deaths  deaths1 population1;
  output out=HIVDB55T1 sum=n deaths  deaths1 population1;
  run;

Title 'HIV Cohort 55+ open ended Age Group - Deaths and Population  Time Period 1: 1st year survivors  DataBase: HIVDB55T1';
  proc print data=HIVDB55T1(drop=_type_ _freq_); 
by timeperiod sex;
id Agegroup AgegroupN  AgegroupYr1 ;
	run;


Data data1;
  set hivdbt0; 
  if AgeGroupYr1>55 then do;
		AgeGroupYr1=55;
		AgeGroupN=13;  * AgeGroupN runs from 1 to 20: 1=<1yr to 20=90+;
		AgeGroup=agegroupYr1; 
		end;
		format agegroup AgeGrp55p.;
  run;
proc means data=data1 noprint;
  by AgeGroupYr1 AgegroupN AgeGroup SEX timeperiod;
  var n deaths  deaths1 population1;
  output out=HIVDB55T0 sum=n deaths  deaths1 population1;
  run;

Title 'HIV Cohort 55+ open ended Age Group - Deaths and Population  Time Period 0: 1st year of care  DataBase: HIVDB55T0';
  proc print data=HIVDB55T0(drop=_type_ _freq_); 
by timeperiod sex;
id Agegroup AgegroupN  AgegroupYr1 ;
	run;

* without stratification by time since entering Care;
* --------------------------------------------------;

Data data1;
	set hivdbt1 hivdbt0;
	by   AgeGroupYr1 AgegroupN AgeGroup SEX;
	drop timeperiod;
	run;

proc means data=data1 noprint;
  by AgeGroupYr1 AgegroupN AgeGroup SEX  ;
  var n deaths  deaths1 population1;
  output out=HIVDBallT sum=n deaths  deaths1 population1;
  run;

Title 'HIV Cohort  - Deaths and Population  (all time periods combined)  DataBase: HIVDBallT';
Proc print data= HIVDBallT(drop=_type_ _freq_);
	by sex;
	id Agegroup AgegroupN  AgegroupYr1 ;
	run;
  
*  -----------------------------;
*  Setup the HIV Incidence 2005-2012 for Calculation of average LE for a person entering HIV care;
*  -----------------------------;
Data HIVPop1;
	length sex $1 AgeGroupYr1 3;
	input AgeGroupYr1 POP1;
	AgeGroup=AgeGroupYr1;  
	sex='T';
	AgeGroupN=int(AgeGroupYr1/5)+2;  * Convert to Agegroups 1=0 to 20=90+;
cards;
15  72
20  491
25  911
30  1037
35  1158
40  1075
45  897
50  503
55  315
60  150
65  142
70  72
75  35
80  20
85  6
90  0
95  0
100 0
;
run;
