# Supplementary material for: Empirical estimation of life expectancy from a linked health database of adults who entered care for HIV
Source: PLoS One. 2018 Apr 5;13(4):e0195031. doi: 10.1371/journal.pone.0195031 (PMC5886421; doi:10.1371/journal.pone.0195031)
Supplement: S1 Zip File — (ZIP) [file pone.0195031.s002.zip › Setup_Reference_Mort_Rates.sas]

*  -----------------------------------;
*  Setup the Reference Mortality Rates;
*  -----------------------------------;


Data OntPOP;
	length byvar $10 AgeGroupTx $5 sex $1;
input  AgeGrouptx $5.	AgeGroupN	Byvar  	Sex	  Population;

cards;
<1       1     Ontario     T     974138 
1-4      2     Ontario     T     3969007 
5-9      3     Ontario     T     5045662 
10-14    4     Ontario     T     5577367 
15-19    5     Ontario     T     6210330 
20-24    6     Ontario     T     6290230 
25-29    7     Ontario     T     6074009 
30-34    8     Ontario     T     6033957 
35-39    9     Ontario     T     6367388 
40-44    10    Ontario     T     7009805 
45-49    11    Ontario     T     7477322 
50-54    12    Ontario     T     6801765 
55-59    13    Ontario     T     5837718 
60-64    14    Ontario     T     4905696 
65-69    15    Ontario     T     3717159 
70-74    16    Ontario     T     2961960 
75-79    17    Ontario     T     2452112 
80-84    18    Ontario     T     1839871 
85-89    19    Ontario     T     1071371 
90+      20    Ontario     T      497371 
<1        1    Ontario     F     474603 
1-4       2    Ontario     F     1934300 
5-9       3    Ontario     F     2455660 
10-14    4     Ontario     F     2718229 
15-19    5     Ontario     F     3037067 
20-24    6     Ontario     F     3105482 
25-29    7     Ontario     F     3072557 
30-34    8     Ontario     F     3080807 
35-39    9     Ontario     F     3216178 
40-44    10    Ontario     F     3510117 
45-49    11    Ontario     F     3725264 
50-54    12    Ontario     F     3425288 
55-59    13    Ontario     F     2974815 
60-64    14    Ontario     F     2514943 
65-69    15    Ontario     F     1939164 
70-74    16    Ontario     F     1585291 
75-79    17    Ontario     F     1355191 
80-84    18    Ontario     F     1094101
85-89    19    Ontario     F     699780 
90+      20    Ontario     F     367027 
<1        1    Ontario     M     499535 
1-4       2    Ontario     M     2034707 
5-9       3    Ontario     M     2590002 
10-14    4     Ontario     M     2859138 
15-19    5     Ontario     M     3173263 
20-24    6     Ontario     M     3184748 
25-29    7     Ontario     M     3001452 
30-34    8     Ontario     M     2953150 
35-39    9     Ontario     M     3151210 
40-44    10    Ontario     M     3499688 
45-49    11    Ontario     M     3752058 
50-54    12    Ontario     M     3376477 
55-59    13    Ontario     M     2862903 
60-64    14    Ontario     M     2390753 
65-69    15    Ontario     M     1777995 
70-74    16    Ontario     M     1376669 
75-79    17    Ontario     M     1096921 
80-84    18    Ontario     M     745770 
85-89    19    Ontario     M     371591 
90+      20    Ontario     M     130344 
;
run;


Data OntDeaths;
	length byvar $10 AgeGroupTx $5 sex $1;
input  AgeGrouptx $5.	AgeGroupN	Byvar  	Sex	  Deaths;

cards;
<1        1    Ontario     T    4898
1-4       2    Ontario     T    674
5-9       3    Ontario     T    419
10-14     4    Ontario     T    576
15-19     5    Ontario     T    1981
20-24     6    Ontario     T    2807
25-29     7    Ontario     T    2824
30-34     8    Ontario     T    3319
35-39     9    Ontario     T    4771
40-44    10    Ontario     T    8337
45-49    11    Ontario     T    14373
50-54    12    Ontario     T    21566
55-59    13    Ontario     T    28698
60-64    14    Ontario     T    37184
65-69    15    Ontario     T    44524
70-74    16    Ontario     T    57050
75-79    17    Ontario     T    78779
80-84    18    Ontario     T    102199
85-89    19    Ontario     T    102986
90+      20    Ontario     T    100388
<1        1    Ontario     F    2160
1-4       2    Ontario     F    282
5-9       3    Ontario     F    188
10-14     4    Ontario     F    248
15-19     5    Ontario     F    615
20-24     6    Ontario     F    742
25-29     7    Ontario     F    892
30-34     8    Ontario     F    1175
35-39     9    Ontario     F    1857
40-44    10    Ontario     F    3243
45-49    11    Ontario     F    5702
50-54    12    Ontario     F    8439
55-59    13    Ontario     F    11239
60-64    14    Ontario     F    14625
65-69    15    Ontario     F    18091
70-74    16    Ontario     F    24090
75-79    17    Ontario     F    35024
80-84    18    Ontario     F    50821
85-89    19    Ontario     F    59148
90+      20    Ontario     F    69475
<1        1    Ontario     M    2738
1-4       2    Ontario     M    392
5-9       3    Ontario     M    231
10-14     4    Ontario     M    328
15-19     5    Ontario     M    1366
20-24     6    Ontario     M    2065
25-29     7    Ontario     M    1932
30-34     8    Ontario     M    2144
35-39     9    Ontario     M    2914
40-44    10    Ontario     M    5094
45-49    11    Ontario     M    8671
50-54    12    Ontario     M    13127
55-59    13    Ontario     M    17459
60-64    14    Ontario     M    22559
65-69    15    Ontario     M    26433
70-74    16    Ontario     M    32960
75-79    17    Ontario     M    43755
80-84    18    Ontario     M    51378
85-89    19    Ontario     M    43838
90+      20    Ontario     M    30913
;
run;

PROC FORMAT;
  VALUE F_AgeGrp
       -1='<0'
        1='<1'
        2='1-4'
        3='5-9'
	   4='10-14'
	   5='15-19'
	   6='20-24'
	   7='25-29'
	   8='30-34'
	   9='35-39'
	  10='40-44'
	  11='45-49'
	  12='50-54'
	  13='55-59'
	  14='60-64'
	  15='65-69'
	  16='70-74'
	  17='75-79'
	  18='80-84'
	  19='85-89'
	  20='90+'
	;
value AgeGrpLE
  15-<20='18-19'
  20-<25='20-24'
  25-<30='25-29'
  30-<35='30-34'
  35-<40='35-39' 
  40-<45='40-44'
  45-<50='45-49'
  50-<55='50-54'
  55-<60='55-59' 
  60-<65='60-64'  
  65-<70='65-69'    
  70-<75='70-74'
  75-<80='75-79' 
  80-<85='80-84'
  85-<90='85-89'
  90-high='90+'
  ;  
  value AgeGrp55p
  15-<20='18-19'
  20-<25='20-24'
  25-<30='25-29'
  30-<35='30-34'
  35-<40='35-39' 
  40-<45='40-44'
  45-<50='45-49'
  50-<55='50-54'
  55-High='55+' 
  ;run;

  Proc format;
  value tp
  0='1st year of care'
  1='1st year survivors'
   ;
  run;
RUN;
Proc sort data=OntPop; by byvar sex AgeGroupN;
Proc sort data=OntDeaths; by byvar sex AgeGroupN;

Data RefMx;
	Merge OntPop OntDeaths;
	length AgeGroupYr1 3;
	by byvar sex AgeGroupN;
	MxRef=Deaths/Population;
	If AgeGroupN>2 then AgeGroupYr1=(AgeGroupN-2)*5; else AgeGroupYr1=AgeGroupN-1;
	format AgeGroupN F_AgeGrp.;
	Agegroup=agegroupYr1;
	run;

	Proc sort data= RefMx; 
		BY ByVar sex descending AgeGroupN;
		run;

	data RefMx;
		set RefMx; 
		BY ByVar sex descending AgeGroupN;
		lag_age1=lag(AgeGroupYr1);
	 IF first.sex then  nx=.;
	 else do;
	 	nx=lag_age1-AgeGroupYr1;  drop lag_age1;
	 end;
	 label AgeGroupN ='AgeGroupN: Age Group number 1-20'
		AgeGroupYr1 ='AgeGroupYr1: 1st year of Age Group'
		AgeGroupTx ='AgeGroupTx: Age Group (Description)'
		AgeGroup ='Age Group'
		sex='Sex'
		Population ='Reference Population'
		Deaths ='Deaths:Reference # of Deaths'
		Nx='Nx: # Years in Age Group'
		MxRef='MxRef: Reference Mortality Rate';
	 run;
	 PROC SORT DATA= RefMx;
		BY ByVar sex AgeGroupN;

  Title1 'Reference Mortality Rate  DataBase:RefMx';
  
  PROC PRINT DATA= RefMx ; 
		BY ByVar sex ;
		ID AgeGroupTx AgeGroupN AgeGroupYr1 AgeGroup nx ;
  run;
  PROC PRINT DATA= RefMx label; 
		BY ByVar sex ;
		ID AgeGroupTx AgeGroupN AgeGroupYr1 AgeGroup nx ;
		format agegroupN 3.;
  run;
